# Supplementary material for: Distribution of wild bee (Hymenoptera: Anthophila) and hoverfly (Diptera: Syrphidae) communities within farms undergoing ecological transition
Source: Biodivers Data J. 2021 Jan 14;9:e60665. doi: 10.3897/BDJ.9.e60665 (PMC7819954; doi:10.3897/BDJ.9.e60665)
Supplement: Supplementary material 1 — Havelange bee historical data [file bdj-09-e60665-s001.xlsm]

## Sheet: Feuil1
Species	Occurrence	Sex	Latitude	Longitude	Site	Altitude	Date	Coll.	Det.	Owner	Collection	data source
Andrena clarkella	1	F	5038334	523333	Havelange		20010506	Vrancken C	Pauly A	Pauly A	FSAGX	BDFGM_Mons
Andrena fulva	1	F	5035432	5246217	Jeneffe-en-Condroz		20050514	Joie E	Pauly A	Pauly A	FSAGX	BDFGM_Mons
Anthophora plumipes	1	F	5038896	524244	Havelange		20010429	Vrancken C	Chorein A	Chorein A	FSAGX	BDFGM_Mons
Anthophora plumipes	1	F	5038896	524244	Havelange		20010428	Vrancken C	Chorein A	Chorein A	FSAGX	BDFGM_Mons
Anthophora plumipes	1	F	5038896	524244	Havelange		20010506	Vrancken C	Chorein A	Chorein A	FSAGX	BDFGM_Mons
Anthophora plumipes	1	M	5038896	524244	Havelange		20020802	Vrancken B.	Chorein A	Chorein A	FSAGX	BDFGM_Mons
Anthophora plumipes	1	M	5038896	524244	Havelange		20010506	Vrancken C	Chorein A	Chorein A	FSAGX	BDFGM_Mons
Anthophora plumipes	1	M	5039196	5320041	Chardeneux		19960324	Rouelles S.	Chorein A	Chorein A	FSAGX	BDFGM_Mons
Anthophora plumipes	1	M	5039196	5320041	Chardeneux		19960517	Rouelles S.	Chorein A	Chorein A	FSAGX	BDFGM_Mons
Anthophora plumipes	1	F	5039196	5320041	Chardeneux		19960501	Rouelles S.	Chorein A	Chorein A	FSAGX	BDFGM_Mons
Bombus bohemicus	2	M	5037683	51755	Flostoy		20070718	Terzo & Veracx	Terzo M	Terzo M	UMH	BDFGM_Mons
Bombus cryptarum	1	M	5038103	51695	Flostoy		20070718	Terzo & Veracx	Terzo M	Terzo M	UMH	BDFGM_Mons
Bombus cryptarum	1	W	5038103	51695	Flostoy		20070718	Terzo & Veracx	Terzo M	Terzo M	UMH	BDFGM_Mons
Bombus hortorum	5	M	5037895	5298295	Fontenoy	270	19230721		Rasmont P	Rasmont P	IRSNB	BDFGM_GX
Bombus lapidarius	1	F	5037503	5130652	Frisee	290	19840517	Pouleau F.	Quaranta M	Quaranta M	FSAGX	BDFGM_Mons
Bombus lapidarius	1	F	5037503	5130652	Frisee	290	19840503	Pouleau F.	Quaranta M	Quaranta M	FSAGX	BDFGM_Mons
Bombus lapidarius	1	F	5037503	5130652	Frisee	290	19840509	Pouleau F.	Quaranta M	Quaranta M	FSAGX	BDFGM_Mons
Bombus lapidarius	2	M	5037683	51755	Flostoy		20070718	Terzo & Veracx	Terzo M	Terzo M	UMH	BDFGM_Mons
Bombus lapidarius	4	W	5037683	51755	Flostoy		20070718	Terzo & Veracx	Terzo M	Terzo M	UMH	BDFGM_Mons
Bombus lapidarius	1	M	5038103	51695	Flostoy		20070718	Terzo & Veracx	Terzo M	Terzo M	UMH	BDFGM_Mons
Bombus lapidarius	10	W	5038103	51695	Flostoy		20070718	Terzo & Veracx	Terzo M	Terzo M	UMH	BDFGM_Mons
Bombus lapidarius	4	M	5038103	51695	Flostoy		20070718	Terzo & Veracx	Terzo M	Terzo M	UMH	BDFGM_Mons
Bombus lapidarius	94	W	5038103	51695	Flostoy		20070718	Terzo & Veracx	Terzo M	Terzo M	UMH	BDFGM_Mons
Bombus lapidarius	19	W	5038103	51695	Flostoy		20070605	Terzo & Veracx	Terzo M	Terzo M	UMH	BDFGM_Mons
Bombus lapidarius	10	W	5038561	5261722	Havelange		20070718	Terzo & Veracx	Terzo M	Terzo M	UMH	BDFGM_Mons
Bombus lapidarius	12	M	5038561	5261722	Havelange		20070718	Terzo & Veracx	Terzo M	Terzo M	UMH	BDFGM_Mons
Bombus lapidarius	47	W	5038561	5261722	Havelange		20070718	Terzo & Veracx	Terzo M	Terzo M	UMH	BDFGM_Mons
Bombus lapidarius	1	W	5038561	5261722	Havelange		20070605	Terzo & Veracx	Terzo M	Terzo M	UMH	BDFGM_Mons
Bombus lapidarius	1	W	5039275	5145516	Doyon	290	19890820	Etud_GX	Pauly A	Pauly A	FSAGX	BDFGM_Mons
Bombus lapidarius	1	W	5039466	5179438	Jeneffe-en-Condroz		20040519	Etud_GX	Pauly A	Pauly A	FSAGX	BDFGM_Mons
Bombus lapidarius	1		5039275	5145516	Doyon	290	19890820	Etud_GX	Pauly A			BDFGM_Mons
Bombus lapidarius	1		503947	51794	Jeneffe-en-Condroz		20040519	Etud_GX	Pauly A			BDFGM_Mons
Bombus lucorum	9	M	5037683	51755	Flostoy		20070718	Terzo & Veracx	Terzo M	Terzo M	UMH	BDFGM_Mons
Bombus lucorum	1	W	5037683	51755	Flostoy		20070718	Terzo & Veracx	Terzo M	Terzo M	UMH	BDFGM_Mons
Bombus lucorum	2	W	5038103	51695	Flostoy		20070718	Terzo & Veracx	Terzo M	Terzo M	UMH	BDFGM_Mons
Bombus pascuorum	1	W	5038334	531667	Borsu		19990724	Etud_GX	Pauly A	Pauly A	FSAGX	BDFGM_Mons
Bombus pascuorum	1	M	5037016	5283741	Verlee		19180902	Vondriessche J	Rasmont P	Rasmont P	IRSNB	BDFGM_Mons
Bombus pascuorum	3	W	5037683	51755	Flostoy		20070718	Terzo & Veracx	Terzo M	Terzo M	UMH	BDFGM_Mons
Bombus pascuorum	4	W	5038103	51695	Flostoy		20070718	Terzo & Veracx	Terzo M	Terzo M	UMH	BDFGM_Mons
Bombus pascuorum	1	W	5038334	518333	Flostoy		19890818	Etud_GX	Pauly A	Pauly A	FSAGX	BDFGM_Mons
Bombus pascuorum	1	W	5038334	518333	Flostoy		19890500	Etud_GX	Pauly A	Pauly A	FSAGX	BDFGM_Mons
Bombus pascuorum	1	M	5038334	518333	Flostoy		19890825	Etud_GX	Pauly A	Pauly A	FSAGX	BDFGM_Mons
Bombus pascuorum	1	F	5038334	523333	Havelange		19840614	Etud_GX	Pauly A	Pauly A	FSAGX	BDFGM_Mons
Bombus pascuorum	6	M	5038561	5261722	Havelange		20070718	Terzo & Veracx	Terzo M	Terzo M	UMH	BDFGM_Mons
Bombus pascuorum	26	W	5038561	5261722	Havelange		20070718	Terzo & Veracx	Terzo M	Terzo M	UMH	BDFGM_Mons
Bombus pascuorum	4	W	5038561	5261722	Havelange		20070718	Terzo & Veracx	Terzo M	Terzo M	UMH	BDFGM_Mons
Bombus pascuorum	1	W	5038561	5261722	Havelange		20070605	Terzo & Veracx	Terzo M	Terzo M	UMH	BDFGM_Mons
Bombus pascuorum	1	F	5039275	5145516	Doyon	290	19870607	Etud_GX	Pauly A	Pauly A	FSAGX	BDFGM_Mons
Bombus pascuorum	1	W	5039466	5179438	Montegnet		19880713	Etud_GX	Pauly A	Pauly A	FSAGX	BDFGM_Mons
Bombus pascuorum	1	F	5039466	5179438	Jeneffe-en-Condroz		20050515	Etud_GX	Pauly A	Pauly A	FSAGX	BDFGM_Mons
Bombus pascuorum	1	W	5039466	5179438	Montegnet		19880531	Etud_GX	Pauly A	Pauly A	FSAGX	BDFGM_Mons
Bombus pascuorum	1		503947	51794	Montegnet		19880531	Etud_GX	Pauly A			BDFGM_Mons
Bombus pascuorum	1		503833	53167	Borsu		19990724	Etud_GX	Pauly A			BDFGM_Mons
Bombus pascuorum	1		503833	51833	Flostoy		19890818	Etud_GX	Pauly A			BDFGM_Mons
Bombus pascuorum	1		503833	51833	Flostoy		19890825	Etud_GX	Pauly A			BDFGM_Mons
Bombus pascuorum	1		503833	51833	Flostoy		19890501	Etud_GX	Pauly A			BDFGM_Mons
Bombus pascuorum	1		503833	52333	Havelange		19840614	Etud_GX	Pauly A			BDFGM_Mons
Bombus pascuorum	1		503947	51794	Jeneffe-en-Condroz		20050515	Etud_GX	Pauly A			BDFGM_Mons
Bombus pascuorum	1		503947	51794	Montegnet		19880713	Etud_GX	Pauly A			BDFGM_Mons
Bombus pratorum	1	F	5037683	51755	Flostoy		20070718	Terzo & Veracx	Terzo M	Terzo M	UMH	BDFGM_Mons
Bombus pratorum	1	M	5037683	51755	Flostoy		20070718	Terzo & Veracx	Terzo M	Terzo M	UMH	BDFGM_Mons
Bombus pratorum	1	W	5037683	51755	Flostoy		20070718	Terzo & Veracx	Terzo M	Terzo M	UMH	BDFGM_Mons
Bombus pratorum	1	W	5038561	5261722	Havelange		20070718	Terzo & Veracx	Terzo M	Terzo M	UMH	BDFGM_Mons
Bombus pratorum	1	W	50.4	5.15	Eve		19870531	Etud_GX	Pauly A	Pauly A	FSAGX	BDFGM_Mons
Bombus pratorum	1		50.4	5.15	Eve		19870531	Etud_GX	Pauly A			BDFGM_Mons
Bombus ruderarius	1	F	5040834	5173043	Evelette		19850801	Tonglet	Rasmont P	Rasmont P	FSAGX	BDFGM_GX
Bombus sylvestris	1	F	5038103	51695	Flostoy		20070718	Terzo & Veracx	Terzo M	Terzo M	UMH	BDFGM_Mons
Bombus terrestris	1	F	5037503	5130652	Frisee	290	19840505	Pouleau F.	Quaranta M	Quaranta M	FSAGX	BDFGM_Mons
Bombus terrestris	1	F	5037503	5130652	Frisee	290	19840503	Pouleau F.	Quaranta M	Quaranta M	FSAGX	BDFGM_Mons
Bombus terrestris	4	W	5037683	51755	Flostoy		20070718	Terzo & Veracx	Terzo M	Terzo M	UMH	BDFGM_Mons
Bombus terrestris	11	M	5037683	51755	Flostoy		20070718	Terzo & Veracx	Terzo M	Terzo M	UMH	BDFGM_Mons
Bombus terrestris	2	W	5038103	51695	Flostoy		20070718	Terzo & Veracx	Terzo M	Terzo M	UMH	BDFGM_Mons
Bombus terrestris	1	W	5038103	51695	Flostoy		20070605	Terzo & Veracx	Terzo M	Terzo M	UMH	BDFGM_Mons
Bombus terrestris	6	M	5038561	5261722	Havelange		20070718	Terzo & Veracx	Terzo M	Terzo M	UMH	BDFGM_Mons
Bombus terrestris	1	W	5038561	5261722	Havelange		20070605	Terzo & Veracx	Terzo M	Terzo M	UMH	BDFGM_Mons
Bombus terrestris	2	W	5038561	5261722	Havelange		20070718	Terzo & Veracx	Terzo M	Terzo M	UMH	BDFGM_Mons
Nomada facilis	1	M	5038103	51695	Flostoy		20070605	Terzo & Veracx	Terzo M	Terzo M	UMH	BDFGM_Mons
Nomada flava	1	M	5035432	5246217	Jeneffe-en-Condroz		20040518	Joie E	De Grave D	Pauly A	FSAGX	BDFGM_Mons
Nomada flava	1	F	5038334	523333	Havelange		20020702	Vrancken B	De Grave D	Pauly A	FSAGX	BDFGM_Mons
Nomada flava	1	F	5038334	523333	Havelange		20010511	Vrancken C	De Grave D	Pauly A	FSAGX	BDFGM_Mons
Nomada flava	1	F	5040485	52233	Ossogne		20010511	Spies D	De Grave D	Pauly A	FSAGX	BDFGM_Mons
Nomada integra	1	F	5038334	523333	Havelange		20010511	Vrancken C	De Grave D	Pauly A	FSAGX	BDFGM_Mons
Nomada marshamella	1	M	5037024	528381	Verlee		19880521	Joye P.	SCHWARZ M	SCHWARZ M	FSAGX	BDFGM_Mons
Nomada ruficornis	1	F	5035573	524435	Jeneffe en Condroz		20040520	Joie E	De Grave D	Pauly A	FSAGX	BDFGM_Mons
